# Supplementary material for: Analytical validation, sample stability, and clinical evaluation of a new high-sensitivity cardiac troponin I immunoassay for use in dogs, with comparison to a previous ultrasensitive assay
Source: PLoS One. 2023 Jul 18;18(7):e0288801. doi: 10.1371/journal.pone.0288801 (PMC10353792; doi:10.1371/journal.pone.0288801)
Supplement: S1 File — (XLSX) [file pone.0288801.s001.xlsx]

## Sheet: TNIH 
TNIH Validation (pg/mL)
inter-assay variability
							Added after ~10 pool was found to be suboptimal
	~10	~50	~100	~250	1000+			~20
2023-03-06	12.85	52.57	113.05	281.12	1527.55		2023-04-11	17.84
2023-03-07	19.67	43.42	85.82	259	1511.69		2023-04-12	17.07
2023-03-08	26.55	41.83	90.86	268.29	1465.78		2023-04-13	16.77
2023-03-09	11.45	44.51	94.34	262.68	1470.8		2023-04-14	16.19
2023-03-10	30.56	39.1	108.19	265.27	1513.14		2023-04-18	17.06
2023-03-13	9.75	41.38	87.82	253.41	1467.04		2023-04-19	14.97
2023-03-14	16.2	43.06	94.24	254.51	1462.29		2023-04-20	14.27
2023-03-15	15.86	37.9	103.42	273.65	1421.98		2023-04-21	13.89
2023-03-16	13.18	37.91	90.27	274.99	1412.85		2023-04-24	14.63
2023-03-17	11.24	43.6	91	243.86	1416.17		2023-04-25	14.16
mean	16.731	42.528	95.901	263.678	1466.93		mean	15.685
SD	6.92643	4.25961	9.15853	11.3556	41.3295		SD	1.45523
%CV	41.3988	10.016	9.54998	4.30662	2.81742		%CV	9.27785
intra-assay variability
														Added after ~10 pool was found to be suboptimal
	~10	~50	~100	~250	1000+			~10	~50	~100	~250	1000+			~20
Run 1	12.85	52.57	113.05	281.12	1527.55		Run 1	12.85	52.57	113.05	281.12	1527.55		Run 1	15.44
Run 2	10.5	52.47	102.14	296.3	1647.43		Run 2	10.5	52.47	102.14	296.3	1647.43		Run 2	14.89
Run 3	34.47	47.2	96.37	294.05	1375.38		Run 3	9.89	47.2	96.37	294.05	1714.37		Run 3	16.24
Run 4	7.8	51.16	105.64	264.71	1371.92		Run 4	7.8	51.16	105.64	264.71	1707.91		Run 4	14.23
Run 5	11.92	45.56	101.4	303.72	1731.9		Run 5	11.92	45.56	101.4	303.72	1731.9		Run 5	13.15
Run 6	6.29	43.64	101.41	300.38	1700.23		Run 6	6.29	43.64	101.41	300.38	1700.23		Run 6	14.36
Run 7	22.3	52.4	106.02	286.65	1665.22		Run 7	15.77	52.4	106.02	286.65	1665.22		Run 7	14.89
Run 8	7.93	46.68	107.55	298.2	1703.24		Run 8	7.93	46.68	107.55	298.2	1703.24		Run 8	13.55
Run 9	7.58	46.75	102.31	290.98	1601.44		Run 9	7.58	46.75	102.31	290.98	1601.44		Run 9	12.78
Run 10	7.71	51.62	106.85	286.62	1718.94		Run 10	7.71	51.62	106.85	286.62	1718.94		Run 10	17.14
mean	12.935	49.005	104.274	290.273	1604.33		mean	9.824	49.005	104.274	290.273	1671.82		mean	14.667
SD	8.8818	3.36854	4.55397	11.3559	135.929		SD	2.96355	3.36854	4.55397	11.3559	64.2416		SD	1.36145
%CV	68.6648	6.87387	4.36731	3.91216	8.47267		%CV	30.1664	6.87387	4.36731	3.91216	3.84261		%CV	9.28243
Highlighted values were considered discrapent and were rerun							With rerun values
dilutional parallelism
Sample ~50					Sample ~100					Sample ~250					Sample 1000+
	O	E	O/E			O	E	O/E			O	E	O/E			O	E	O/E
Pure	52.57				Pure	113.05				Pure	281.12				Pure	1527.55
1:2	22.01	26.285	83.736		1:2	53.51	56.525	94.6661		1:2	147.83	140.56	105.172		1:2	895.97	763.775	117.308
1:4	12.85	13.1425	97.7744		1:4	28.44	28.2625	100.628		1:4	79	70.28	112.408		1:4	456.21	381.887	119.462
1:8	46.79	6.57125	712.041		1:8	24.17	14.1312	171.039		1:8	41.15	35.14	117.103		1:8	222.42	190.944	116.485
1:16	4.17	3.28563	126.916		1:16	11.94	7.06562	168.987		1:16	22.93	17.57	130.507		1:16	116.75	95.4719	122.287
Sample ~50					Sample ~100
	O	E	O/E			O	E	O/E
Pure	52.57				Pure	113.05
1:2	24.4	26.285	92.8286		1:2	59.68	56.525	105.582
1:4	14.29	13.1425	108.731		1:4	26.26	28.2625	92.9146
1:8	8.51	6.57125	129.504		1:8	24.1	14.1312	170.544
1:16	7.68	3.28563	233.745		1:16	9.62	7.06562	136.152
spiking recovery
Spiking	Observed	Expected	O/E
10&50	26.85	32.71	82.085
10&100	59.75	62.95	94.9166
10&250	136.54	146.985	92.8938
10&1000	875.67	770.2	113.694
50&100	70.48	82.81	85.1105
50&250	161.52	166.845	96.8084
50&1000	715.6	790.06	90.5754
100&250	173.88	197.085	88.2259
100&1000	886.2	820.3	108.034
250&1000	964.79	904.335	106.685
limit of the blank
LOB Sample Diluent			LOB Low Calibrator
Run 1	6.3		Run 1	<2.50
Run 2	9.72		Run 2	<2.50
Run 3	4.78		Run 3	<2.50
Run 4	5.47		Run 4	2.69
Run 5	4.78		Run 5	<2.50
Run 6	5.05		Run 6	3.83
Run 7	5.94		Run 7	<2.50
Run 8	5.81		Run 8	<2.50
Run 9	4.61		Run 9	<2.50
Run 10	5.11		Run 10	<2.50
Run 11	5.66		Run 11	2.64
Run 12	5.42		Run 12	<2.50
Run 13	5.03		Run 13	4.3
Run 14	5.13		Run 14	<2.50
Run 15	7.13		Run 15	<2.50
Run 16	7.4		Run 16	<2.50
Run 17	8.3		Run 17	<2.50
Run 18	8.2		Run 18	<2.50
Run 19	4.44		Run 19	2.61
Run 20	7.7		Run 20	<2.50
Mean	6.099		Mean	3.214
SD	1.47785		SD	0.79494
			LOB	4.52883
