# Supplementary material for: Analytical validation, sample stability, and clinical evaluation of a new high-sensitivity cardiac troponin I immunoassay for use in dogs, with comparison to a previous ultrasensitive assay
Source: PLoS One. 2023 Jul 18;18(7):e0288801. doi: 10.1371/journal.pone.0288801 (PMC10353792; doi:10.1371/journal.pone.0288801)
Supplement: S2 File — (XLSX) [file pone.0288801.s002.xlsx]

## Sheet: CKCS-Long term stability
Original TnlUlt value	Amount of time stored (calculation)	Repeat TnlUlt (ng/mL)
0.029	1009	0.037
0.154	1009	0.181
0.182	1009	0.216
0.088	1009	0.097
0.201	1009	0.248
0.053	1009	0.065
0.347	1009	0.426
0.103	1009	0.124
0.051	1009	0.058
0.126	1009	0.169
0.116	779	0.103
0.063	779	0.055
0.328	779	0.318
0.092	779	0.087
0.071	779	0.057
0.19	779	0.185
0.022	779	0.015
0.038	779	0.028
0.068	779	0.078
0.187	779	0.19
0.137	590	0.15
0.031	590	0.006
0.073	590	0.088
0.053	590	0.083
0.31	590	0.312
0.023	590	0.013
0.166	590	0.17
0.244	590	0.26
0.082	590	0.083
0.063	590	0.064
Samples were stored at -80 C

## Sheet: Room temp-Short term stability
	Room temp day 1 TNIH 9/14	Room temp day 2 TNIH	Room temp day 3 TNIH	Room temp day 4 TNIH	Room temp day 5 TNIH	Room temp day 6 TNIH	Room temp day 7 TNIH	Room temp day 8 TNIH	Room temp day 9 TNIH	Room temp day 10 TNIH	Room temp day 11 TNIH	Room temp day 12 TNIH	Room temp day 13 TNIH	Room temp day 14 TNIH
Dog 1	37.43	29.96	27.42	31.58	21.28	19.5	19.94	19.62	17.68	13.6	16.79	14.04	13.08	QNS
Dog 2	33.83	29.74	27.4	24.36	2.6	18.77	9.35	2.55	33.13	QNS	QNS	QNS	QNS	QNS
Dog 3	16.87	14.52	14.26	11.29	9.09	7.93	QNS	QNS	QNS	QNS	QNS	QNS	QNS	QNS
Dog 4	130.97	107.81	96.01	83.56	67.32	64.54	61.63	57.07	60.99	44.28	41.2		38.7	34.95
Dog 5	53.37	47.94	46.11	41.93	32.39	30.65	31.84	29.33	44.47	21.92	18.79	19.56	20.94	19.75
Note: Assay working range is >20 pg/mL. Samples with starting values <20 pg/mL were removed from the analysis. Results <20 pg/Ml were entered as 20 pg/mL for analysis

## Sheet: 4 degrees-Short term stability
	Fridge day 1 TNIH	Fridge day 2 TNIH	Fridge day 3 TNIH	Fridge day 4 TNIH	Fridge day 5 TNIH	Fridge day 6 TNIH	Fridge day 7 TNIH	Fridge day 8 TNIH	Fridge day 9 TNIH	Fridge day 10 TNIH	Fridge day 11 TNIH	Fridge day 12 TNIH	Fridge day 13 TNIH	Fridge day 14 TNIH
Dog 1	39.28	39.38	39.27	38.16	34.48	39.35	38.05	34.01	32.64	25.15	24.2	24.1	23.33	23.68
Dog 2	30.92	29.54	33.32	28.02	31.53	25.48	25.32	29.3	23.31	22.72	23.14	19.42	20.03	18.17
Dog 3	18.72	17.65	17.28	19.29	17.07	14.8	16.58	19.94	17.25	12.67	31.74	11.37	16.84	13.04
Dog 4	79	76.15	76.33	75.37	70.84	68.58	70.47	73.44	66.65	54.18	53.77	53.07	53.05	50.94
Dog 5	16.14	14.42	14.39	13.92	13.12	12.72	11.82	13.63	18.49	9.39	8.74	10.72	9.36	10.75
Samples were stored at 4 C
Note: Assay working range is >20 pg/mL. Samples with starting values <20 pg/mL were removed from the analysis. Results <20 pg/Ml were entered as 20 pg/mL for analysis

## Sheet: Freeze thaw-Stability
Baseline TNIH	Cycle 1 TNIH	Cycle 2 TNIH	Cycle 3 TNIH	Cycle 4 TNIH	Cycle 5 TNIH	Cycle 6 TNIH	Cycle 7 TNIH	Cycle 9 TNIH
66.38	63.39	52.13	55.21	52.48	59.82	55.85	59.01	57.46
159.34	159.9	149.5	136.83	154.41	158.63	136.65	143.86	132.75
10.16	14.24	8.62	9.33	9.87	5.74	8.29	7.77	10.63
22.1	26.48	15.33	15.55	14.82	13.26	15.63	13.39	14.7
4.36	6.23	4.08	3.99	4.2	4.77	4.03	3.88	3.93
86.79	75.74	63.21	68.41	68.16	74.97	65.39	70.12	72.84
203.7	199.26	170.4	176.06	180.6	184.32	175.42	177.07	171.44
44.53	48.32	34.07	35.41	36.05	36.63	36.29	35.9	34.49
10.67	13.23	7.85	10.41	8.09	8.67	8.11	6.52	QNS
376.66	363.01	309.26	309.73	322.18	314.62	294.59	QNS	QNS
Samples were stored at -80 C in between freeze thaw cycles
Note: Assay working range is >20 pg/mL. Samples with starting values <20 pg/mL were removed from the analysis. Results <20 pg/Ml were entered as 20 pg/mL for analysis
