# Supplementary material for: Analytical validation, sample stability, and clinical evaluation of a new high-sensitivity cardiac troponin I immunoassay for use in dogs, with comparison to a previous ultrasensitive assay
Source: PLoS One. 2023 Jul 18;18(7):e0288801. doi: 10.1371/journal.pone.0288801 (PMC10353792; doi:10.1371/journal.pone.0288801)
Supplement: S3 File — (XLSX) [file pone.0288801.s003.xlsx]

## Sheet: Sheet1
Disease category (1=Normal, 2=Congenital, 3=MMVD, 4=DCM, 5=Myocarditis)	MMVD stage	DCM stage	Congenital dx	TNIH (pg/mL)	TnlUlt (ng/mL)	TnlUlt (pg/mL)	>6 years=1, <6years=0	Breed	Cavalier Y=1, 0=N	Age (years)	Weight (kg)
1				20	0.005	5	0	CKCS	1	0.857534	7.1
1				20	0.005	5	0	CKCS	1	1.50137	9.4
1				20	0.005	5	0	CKCS	1	1.38082	8
1				20	0.005	5	0	CKCS	1	1.11781	8.2
1				20	0.023	23	0	CKCS	1	1.30959	6.2
1				20	0.005	5	0	Poodle	0	1.46301	20.2
1				20	0.005	5	0	CKCS	1	1.24384	6.2
1				20	0.005	5	0	CKCS	1	1.01644	11.8
1				20	0.005	5	0	CKCS	1	1.39452	8.6
1				20	0.042	42	0	Weimeraner	0	3.66849	30.6
1				20	0.005	5	0	CKCS	1	1.98904	10
1				20	0.005	5	0	CKCS	1	1.09589	8.4
1				20	0.005	5	0	Doberman	0	4.36438	35.8
1				20	0.011	11	0	Dachshund	0	2.22466	11.6
1				20	0.005	5	0	CKCS	1	1.27945	7
1				20	0.005	5	1	Borzoi	0	5.96438	28
1				20	0.011	11	0	Rat terrier	0	4.54795	4.4
1				20	0.022	22	1	Mix	0	9.94795	45
1				20	0.056	56	0	Rhodesian ridgeback	0	1.28767	8.9
1				21.63	0.02	20	0	Borzoi	0	4.33425	37.4
1				22.56	0.009	9	0	Doberman	0	3.47397	34.6
1				31.48	0.042	42	0	Mix	0	2.42192	23.2
1				31.72	0.045	45	0	German shorthaired pointer	0	5.96438	24.4
1				32.49	0.045	45	1	German shepherd	0	1.07123	39.8
1				34.79	0.061	61	1	Mix	0	9.83562	6.7
1				34.95	0.028	28	0	Golden retriever	0	2.09589	38.8
1				35.73	0.037	37	1	Brussels Griffon	0	6.24384	5.8
1				36.49	0.056	56	1	BeagleX	0	10.0658	11
1				36.66	0.043	43	1	Toy poodle	0	8.01096	2.6
1				46.11	0.065	65	1	Doberman	0	6.10137	33.8
1				50.98	0.063	63	0	Labrador	0	5.86301	35.4
1				52.72	0.073	73	1	Fox terrier	0	11.526	9
1				54.02	0.078	78	1	CKCS	1	8.02466	10
1				62.62	0.168	168	1	Borzoi	0	5.91507	39.8
1				74.18	0.094	94	1	Swiss Mtn Dog	0	10.2685	44.8
1				107.66	0.159	159	1	Schnauzer	0	6.37808	4.2
1				118.64	0.158	158	0	Mix	0	13.5534	12.6
1				125.64	0.121	121	1	Labrador retriever	0	13.7178	37.2
1				228.8	0.393	393	1	Golden retriever	0	11.1151	27.2
2			PS	20	0.004	4	0	Mix	0	0.70137	20.4
2			PS	20	0.005	5	0	CKCS	1	1.19726	7.2
2			PDA	20	0.005	5	0	Sheltie	0	1.30959	6.6
2			VSD, PS	20	0.005	5	0	Australian shepherd	0	1.66575	18.6
2			PDA	20	0.005	5	0	Fox terrier	0	0.657534	6.2
2			PDA	20	0.044	44	0	Irish setter	0	0.564384	20.2
2			PDA, PS	20	0.005	5	0	Labrador	0	0.547945	20.2
2			SAS	20	0.28	280	0	Golden retriever	0	0.468493	18
2			PDA	20	0.005	5	0	Yorkie	0	0.372603	3.8
2			PDA	20	0.02	20	0	Border collie	0	0.358904	9
2			SAS	20	0.005	5	0	German shepherd	0	0.317808	13.4
2			PS	20	0.006	6	0	Chihuahua	0	1.52329	4.7
2			PS	20	0.01	10	0	JRT	0	0.40274	4.5
2			PDA	20	0.005	5	0	Pitbull	0	0.50137	17.8
2			PDA	20	0.005	5	0	Corgi	0	0.463014	7.2
2			PDA	20	0.008	8	0	Doberman	0	0.369863	16.6
2			PDA	20	0.005	5	0	Springer spaniel	0	0.394521	12.6
2			VSD	20	0.013	13	0	Westie	0	0.375342	3.5
2			VSD, MR/TR	20	0.004	4	0	Bull terrier	0	1.91233	23
2			PS	20	0.01	10	0	English bulldog	0	0.336986	11.4
2			PS	20.14	0.043	43	0	Labrador retriever	0	1.90137	22.2
2			PS	20.27	0.02	20	0	Chihuahua	0	1	4.7
2			PDA	20.27	0.011	11	0	Corgi	0	0.556164	7
2			VSD, AI, DCRV	22.72	0.038	38	0	Labrador	0	0.19726	5.1
2			PDA	23.14	0.021	21	0	Miniature Australian shepherd	0	4.53973	11.2
2			PDA	23.94	0.017	17	0	Pitbull	0	0.660274	13.6
2			PDA	25.1	0.026	26	0	Old English Sheepdog	0	1.21918	26.6
2			PDA	25.31	0.007	7	0	Labrador	0	2.32055	24.6
2			PDA	25.33	0.019	19	0	German shepherd	0	0.506849	13.5
2			PDA	25.64	0.019	19	0	Shih tzu	0	0.684932	2.9
2			PDA	26.85	0.144	144	0	Yorkie	0	1.6	4.75
2			MVD	26.86	0.026	26	0	Golden retriever	0	3.06027	30.2
2			SAS	31.02	0.025	25	0	Borzoi	0	4.67397	32.6
2			PDA	31.03	0.024	24	1	Border collie	0	6.02192	12.4
2			PDA	34.55	0.04	40	0	Rhodesian ridgeback	0	0.515068	14.6
2			PS, VSD	35.79	0.031	31	0	Australian shepherd	0	2.68493	19.8
2			PDA	40.84	0.074	74	0	Pit Bull Terrier	0	5.08219	17.6
2			PS	42.87	0.055	55	0	French bulldog	0	1.16438	10.6
2			ASD	45.95	0.052	52	1	Mix	0	9.94247	26.8
2			PS, TVD, PFO	46.29	0.062	62	0	Labrador retriever	0	1.86849	24.4
2			PDA	47.89	0.039	39	0	German shepherd	0	0.8	13
2			SAS	48.97	0.054	54	0	Dogo Argentino	0	0.791781	32.2
2			PDA	49.86	0.054	54	0	Australian shepherd	0	0.339726	9.7
2			PS	52.86	0.068	68	0	Boykin spaniel	0	0.331507	8.8
2			PS	60.53	0.082	82	0	French bulldog	0	0.961644	11
2			PDA	61.02	0.077	77	0	Schnauzer	0	4.85753	7.8
2			PS	70.37	0.091	91	0	French bulldog	0	0.309589	2.8
2			SAS	72.56	0.101	101	0	Pitbull	0	4.86027	32.9
2			PS	102.58	0.147	147	1	LabX	0	7.86027	16.4
2			PDA	108.87	0.169	169	1	Labradoodle	0	11.0055	10.2
2			PS, VSD	134.54	0.186	186	0	French bulldog	0	0.687671	11.6
2			Tet	152.35	0.204	204	0	English bulldog	0	0.465753	6.1
2			SAS	210.73	0.293	293	0	Fox terrier	0	4.36712	10
2			PDA, SAS, MV dysplasia	235.84	0.326	326	0	Mix	0	1.65479	22.4
3	B1			20	0.005	5	0	CKCS	0	1.19178	4.2
3	B1			20	0.005	5	0	CKCS	1	1.73425	9.2
3	B1			20	0.005	5	0	CKCS	1	1.09041	7
3	B1			20	0.005	5	0	CKCS	1	1.10411	7.2
3	B1			20	0.005	5	1	CKCS	1	5.11507	9.4
3	B1			20	0.006	6	0	CKCS	1	1.25753	6.6
3	B1			20	0.005	5	0	CKCS	1	3.87945	8.2
3	B1			20	0.005	5	0	CKCS	1	3.68493	13.6
3	B1			20	0.005	5	1	CKCS	1	5.71233	7.2
3	B1			20	0.013	13	0	CKCS	1	5.87123	9
3	B1			20	0.013	13	1	CKCS	1	7.72055	5.8
3	B1			20	0.027	27	1	CKCS	1	6.55616	10.6
3	B1			20	0.015	15	0	CKCS	1	4.88493	9.6
3	B1			20	0.005	5	1	CKCS	0	8.07397	7.6
3	B1			20	0.009	9	1	CKCS	1	9.2411	7.8
3	B1			20	0.007	7	1	CKCS	1	6.21096	14.6
3	B1			20.41	0.006	6	0	CKCS	1	4.50137	10.8
3	B1			20.65	0.006	6	0	CKCS	1	1.69863	7.6
3	B1			21.5	0.012	12	1	German Shorthaired pointer	0	9.87123	23.8
3	B2			25.17	0.027	27	1	CKCS	1	10.6	8.6
3	B2			29.69	0.028	28	1	CKCS	1	8.71781	7.7
3	B2			35.27	0.038	38	1	CKCS	1	11.4356	10.4
3	B1			35.66	0.037	37	1	CKCS	1	6.38082	7.2
3	B2			35.73	0.036	36	1	Chihuahua	0	6.86027	6.5
3	B1			35.91	0.025	25	1	CKCS	1	7.63836	10
3	B1			36.26	0.031	31	0	CKCS	1	5.33699	8.6
3	B1			39.74	0.088	88	1	CKCS	1	14.1014	6.2
3	B2			43.13	0.036	36	1	American Eskimo	0	9.74521	9.7
3	B2			43.4	0.065	65	1	CKCS	1	8.78082	11.9
3	B1			45.8	0.055	55	1	CKCS	1	8.43836	7.6
3	B1			45.82	0.083	83	0	CKCS	1	4.92603	9
3	B1			46.89	0.057	57	1	CKCS	1	9.92329	7.9
3	B2			50.87	0.058	58	1	CKCS	1	11.0301	9.2
3	B2			52.9	0.083	83	1	CKCS	1	9.19178	6.8
3	B2			58.08	0.064	64	1	CKCS	1	7.55616	10.2
3	C			60.26	0.077	77	1	Cocker Spaniel	0	12.0877	13
3	B2			61.02	0.087	87	1	CKCS	1	11.3918	12.4
3	B2			62.36	0.087	87	1	Chihuahua	0	13.4301	3
3	B1			67.87	0.111	111	1	Pomeranian	0	12.4466	2.8
3	B1			68.53	0.097	97	1	CKCS	1	11.1534	6.5
3	B1			70.94	0.097	97	1	Labradoodle	0	11.6384	25.8
3	C			74.77	0.098	98	1	CKCS	1	10.5945	11.8
3	B1			81.59	0.091	91	1	Mixed	0	12.1753	6
3	B1			81.97	0.127	127	1	CKCS	1	14.1096	8.6
3	B1			83.08	0.103	103	1	CKCS	1	7.9726	8.3
3	B1			88.57	0.124	124	1	CKCS	1	11.726	7.2
3	B2			89.17	0.094	94	1	CKCS	1	9.9863	11
3	B1			102.29	0.15	150	1	CKCS	1	10.1562	7.8
3	B2			104.04	0.138	138	1	Beagle	0	11.4274	17
3	B2			115.09	0.17	170	1	CKCS	1	8.93973	7.6
3	B1			122.34	0.181	181	1	CKCS	1	11.1589	7.4
3	B1			126.53	0.169	169	1	CKCS	1	7.90959	5.2
3	B2			133.84	0.17	170	1	CKCS	1	12.7452	11.8
3	C			137.3	0.286	286	1	CKCS	1	15.5178	5.9
3	B1			140.21	0.185	185	1	CKCS	1	11.0137	14.1
3	B2			144.36	0.19	190	1	CKCS	1	7.55342	6.1
3	B2			155.89	0.216	216	1	CKCS	1	11.1589	7.4
3	B1			181.79	0.26	260	1	CKCS	1	10.6384	6.8
3	B1			185.99	0.318	318	1	CKCS	1	11.8685	8.6
3	B2			193.29	0.207	207	1	CKCS	1	11.2904	10.4
3	B1			193.38	0.248	248	1	CKCS	1	11.2	8.2
3	B1			207.4	0.102	102	1	Chihuahua	0	13.4301	4.16
3	B1			220.04	0.312	312	1	CKCS	1	8.93973	8.6
3	C			236.32	0.397	397	1	Chihuahua	0	12.8438	6.98
3	B2			239.57	0.265	265	1	CKCS	1	9.9863	9.2
3	B1			249.89	0.345	345	1	Chihuahua	0	6.47671	5.5
3	B2			294.41	0.426	426	1	CKCS	1	10.3233	7.3
3	C			351.24	0.518	518	1	CKCS	1	9.01096	12
4		Equivocal		24.07	0.0278	27.8	1	Mix	0	5.93973	24.8
4		Overt		32.23	0.064	64	0	Borzoi	0	4.76438	34.6
4		Occult		45.58	0.044	44	1	Borzoi	0	8.32055	48.2
4		Occult		55.96	0.072	72	1	Borzoi	0	6.10685	35.6
4		Occult		71.61	0.076	76	0	Borzoi	0	4.76438	34.6
4		Overt		162.52	0.265	265	1	Dogue de Bordeaux	0	5.8137	55
4		Occult		178.96	0.243	243	1	Doberman	0	6.27671	44.8
4		Occult		255.06	0.413	413	1	Boxer	0	10.211	22.8
4		Overt		305.63	0.471	471	0	Whippet	0	1.56712	16.2
4		Overt		422.89	0.635	635	1	Poodle	0	7.69863	32
4		Occult		451.63	0.689	689	1	Labrador	0	10.074	35.8
4		Overt		485.07	0.617	617	1	Labrador retriever	0	6.01918	33.5
4		Overt		594.89	0.724	724	0	Whippet	0	5.41918	12.6
4		Overt		746.24	1.087	1087	1	Great dane	0	8.15068	43.2
4		Overt		913.92	1.861	1861	1	Pitbull	0	9.73425	24.2
5				20	0.164	164	0	Cocker Spaniel	0	1.6	15.6
5				35.74	0.334	334	0	German Shorthaired pointer	0	4.45479	24.5
5				52.43	0.115	115	1	Cocker Spaniel	0	7.47671	16.1
5				59.34	0.179	179	1	German Shorthaired Pointer	0	9.69589	22.1
5				59.4	0.135	135	0	Labrador Retriever	0	5.4274	28
5				77.18	0.136	136	1	Belgian Malinois	0	8.2137	30.4
5				83.91	0.111	111	1	Labrador retriever	0	6.04658	29.5
5				86.53	0.106	106	1	Belgian Malinois	0	6.04658	29.1
5				88.36	0.259	259	1	German Shorthaired Pointer	0	6.69315	18.7
5				99.97	0.129	129	1	Labrador retriever	0	9.46575	30.4
5				144.31	0.221	221	0	Labrador retriever	0	2.09315	20
5				176.45	0.337	337	0	Pit Bull Terrier	0	4.69041	25.9
5				225.9	0.615	615	0	Cocker Spaniel	0	2.23014	12.7
5				228.6	0.394	394	0	English pointer	0	5.59452	16
5				252	0.321	321	0	English pointer	0	5.59452	19.2
5				316.41	0.689	689	1	Labrador retriever	0	8.69315	27.1
5				367.84	0.905	905	0	Cocker Spaniel	0	2.73425	12
5				388.97	0.768	768	0	English Pointer	0	4.78356	21.1
5				474.13	1.273	1273	0	Cocker Spaniel	0	0.638356	14.6
5				1003.84	1.416	1416	0	English pointer	0	1.59178	21
Note: TNIH values <20 pg/mL are reported as 20
